# Supplementary material for: The vimentin rod domain blocks P-selectin-P-selectin glycoprotein ligand 1 interactions to attenuate leukocyte adhesion to inflamed endothelium
Source: PLoS One. 2020 Oct 13;15(10):e0240164. doi: 10.1371/journal.pone.0240164 (PMC7553327; doi:10.1371/journal.pone.0240164)
Supplement: S1 Video — The image has been pseudocolored to aid visualization of leukocytes as compared to endothelial cells. Note the higher number of WBC in the (A) control versus the (B) rhRod arm. Scale bar = 50 μm. (ZIP) [file pone.0240164.s007.zip]

Archive with 2 entries (2 files):
- S1B_Video.mpg
- S1A_Video.mpg
