# Supplementary material for: The vimentin rod domain blocks P-selectin-P-selectin glycoprotein ligand 1 interactions to attenuate leukocyte adhesion to inflamed endothelium
Source: PLoS One. 2020 Oct 13;15(10):e0240164. doi: 10.1371/journal.pone.0240164 (PMC7553327; doi:10.1371/journal.pone.0240164)
Supplement: S2 Video — Note the increased number of firmly adherent PMN (cyan) in the (A) control arm as compared to the (B) rhRod arm. Scale bar = 50 μm. (ZIP) [file pone.0240164.s008.zip]

Archive with 2 entries (2 files):
- S2B_Video.mpg
- S2A_Video.mpg
