# Supplementary material for: The vimentin rod domain blocks P-selectin-P-selectin glycoprotein ligand 1 interactions to attenuate leukocyte adhesion to inflamed endothelium
Source: PLoS One. 2020 Oct 13;15(10):e0240164. doi: 10.1371/journal.pone.0240164 (PMC7553327; doi:10.1371/journal.pone.0240164)
Supplement: S3 Video — Ten-second clips of the (A) central vein and (B) liver sinusoids. P-selectin (magenta) is primarily expressed in the sinusoids and is distinct from platelet (green) accumulation. Neutrophils are stained in cyan and vasculature in gray. Scale bar = 20 μm. (ZIP) [file pone.0240164.s009.zip]

Archive with 2 entries (2 files):
- S3B_Video.mpg
- S3A_Video.mpg
